# Supplementary material for: Landscape of Infiltrated Immune Cell Characterization in Uveal Melanoma to Improve Immune Checkpoint Blockade Therapy
Source: Front Immunol. 2022 Mar 2;13:848455. doi: 10.3389/fimmu.2022.848455 (PMC8924368; doi:10.3389/fimmu.2022.848455)
Supplement: Supplementary file 1 [file DataSheet_1.csv]

gene	r	p-values	feature
RARRES2	0.220421254	0.003768004	¦Á
TMEM119	0.198850514	0.00912523	¦Á
FNBP1	0.162986088	0.033175691	¦Á
ABCB4	0.155827032	0.041830095	¦Á
AHNAK2	0.118699998	0.122034321	¦Á
PPM1K	0.112414393	0.143229174	¦Á
FERMT3	0.102271407	0.183170609	¦Á
HTR2B	0.09812134	0.20168162	¦Á
TRPV2	0.076190808	0.321950821	¦Á
SLCO5A1	0.056408525	0.463673939	¦Á
CELF2	0.042947486	0.577015463	¦Á
PLXNC1	0.039874544	0.604591641	¦Á
GLI2	0.038515688	0.616969835	¦Á
RNF125	-0.002691991	0.972124227	¦Â
FKBP11	-0.020171314	0.793424662	¦Â
CARD11	-0.045515961	0.554427058	¦Â
C2	-0.056481434	0.463095448	¦Â
TMEM176B	-0.062743239	0.414923448	¦Â
PLEKHO1	-0.079927589	0.298718076	¦Â
ISG20	-0.082907453	0.281006577	¦Â
NEXN	-0.100580713	0.190555221	¦Â
PLA2G7	-0.107272078	0.162561364	¦Â
BCHE	-0.111696854	0.145816567	¦Â
CXCR4	-0.116450064	0.129322687	¦Â
ENPP2	-0.125224415	0.102691834	¦Â
HPGD	-0.131900215	0.085488839	¦Â
WARS	-0.137724721	0.072439674	¦Â
MAN1C1	-0.144889634	0.058654973	¦Â
ABCA3	-0.171202474	0.025162514	¦Â
SATB1	-0.185215488	0.015297254	¦Â
NRROS	-0.20754465	0.006453244	¦Â
TYROBP	-0.232932852	0.002169887	¦Â
LRRK2	-0.240654382	0.001521181	¦Â
PLA1A	-0.244459211	0.001271638	¦Â
LYZ	-0.246928337	0.001130368	¦Â
ID2	-0.248655643	0.001040253	¦Â
TAP1	-0.249889898	0.000979951	¦Â
CLEC4A	-0.250860526	0.0009348	¦Â
CD300LF	-0.253458	0.000823204	¦Â
C1QC	-0.272404241	0.000312842	¦Â
IGSF6	-0.283438036	0.00017225	¦Â
PSTPIP1	-0.28803403	0.000133349	¦Â
MS4A7	-0.293752947	9.64E-05	¦Â
PDE4B	-0.294205867	9.39E-05	¦Â
LAPTM5	-0.294604472	9.18E-05	¦Â
CD74	-0.301433468	6.16E-05	¦Â
ADAMDEC1	-0.301462124	6.15E-05	¦Â
NLRC5	-0.302082259	5.93E-05	¦Â
GZMB	-0.315146448	2.69E-05	¦Â
IRF1	-0.317524564	2.32E-05	¦Â
TXNIP	-0.323369845	1.60E-05	¦Â
IL18BP	-0.326441416	1.32E-05	¦Â
CRIP1	-0.331403912	9.53E-06	¦Â
EIF4E3	-0.33145369	9.50E-06	¦Â
MYO1G	-0.340276914	5.27E-06	¦Â
CD53	-0.343221087	4.31E-06	¦Â
FGD2	-0.343238831	4.31E-06	¦Â
IRF8	-0.35615934	1.74E-06	¦Â
ST6GAL1	-0.368897484	6.88E-07	¦Â
CD300A	-0.374401439	4.54E-07	¦Â
SLAMF8	-0.376011067	4.02E-07	¦Â
NCKAP1L	-0.382137857	2.50E-07	¦Â
PRF1	-0.391305222	1.21E-07	¦Â
TLR1	-0.393648883	1.00E-07	¦Â
TNFSF13B	-0.395535844	8.59E-08	¦Â
AIF1	-0.404896701	3.95E-08	¦Â
IDO1	-0.405839641	3.65E-08	¦Â
LST1	-0.408993642	2.79E-08	¦Â
IL32	-0.413318575	1.93E-08	¦Â
SIGLEC10	-0.414720475	1.71E-08	¦Â
PARVG	-0.422291202	8.76E-09	¦Â
CD3D	-0.42760344	5.44E-09	¦Â
IL10RA	-0.43053386	4.16E-09	¦Â
SKAP1	-0.432194275	3.58E-09	¦Â
CD96	-0.432280785	3.55E-09	¦Â
ARHGAP9	-0.434265365	2.95E-09	¦Â
CORO1A	-0.43451636	2.89E-09	¦Â
PCED1B	-0.436047271	2.50E-09	¦Â
GMFG	-0.436637442	2.37E-09	¦Â
INPP5D	-0.436795316	2.33E-09	¦Â
NCF4	-0.442818763	1.32E-09	¦Â
PLEK	-0.443104309	1.29E-09	¦Â
CYBB	-0.44505506	1.07E-09	¦Â
CYTH4	-0.4451437	1.06E-09	¦Â
LCP2	-0.448215174	7.87E-10	¦Â
RCSD1	-0.448759591	7.47E-10	¦Â
CD86	-0.449737333	6.79E-10	¦Â
LAG3	-0.452150151	5.36E-10	¦Â
SLA	-0.454513143	4.25E-10	¦Â
CD2	-0.46319525	1.78E-10	¦Â
CD27	-0.465123073	1.46E-10	¦Â
APBB1IP	-0.46530188	1.44E-10	¦Â
VNN2	-0.467569184	1.14E-10	¦Â
CD247	-0.47271329	6.66E-11	¦Â
TRAF3IP3	-0.47370633	6.00E-11	¦Â
GBP5	-0.477065087	4.20E-11	¦Â
AIM2	-0.491698888	8.54E-12	¦Â
IL21R	-0.494853695	5.99E-12	¦Â
GATA3	-0.49540457	5.63E-12	¦Â
SH2D1A	-0.497836749	4.28E-12	¦Â
ITGAL	-0.500342968	3.21E-12	¦Â
CXCR3	-0.507592741	1.38E-12	¦Â
TBC1D10C	-0.507896898	1.34E-12	¦Â
SLAMF6	-0.513414593	6.94E-13	¦Â
DOCK2	-0.518872388	3.59E-13	¦Â
SASH3	-0.520214337	3.05E-13	¦Â
ITK	-0.52415652	1.88E-13	¦Â
VAV1	-0.525868249	1.52E-13	¦Â
TNFSF8	-0.545654074	1.19E-14	¦Â
